# Supplementary material for: Domain Swap Approach Reveals the Critical Roles of Different Domains of SYMRK in Root Nodule Symbiosis in Lotus japonicus
Source: Front Plant Sci. 2018 Jun 5;9:697. doi: 10.3389/fpls.2018.00697 (PMC6024595; doi:10.3389/fpls.2018.00697)
Supplement: Supplementary file 1 [file Table_1.XLSX]

## Sheet: Sheet1
Table S1. List of primers used in this study
primer names	primer sequences (from 5'- to 3')	constructs	used for
30010361-F	ATGAGATCCTGCAGGTGCGACCGT		LORE1 mutant identification
30010361-R	GGCAGAAGCAACTGAACGAGAGTTTTGG
P2	CCATGGCGGTTCCGTGAATCTTAGG
LjATPase-qRT-F	CAATGTCGCCAAGGCCCATGGTG		gene expression
LjATPase-qRT-R	AACACCACTCTCGATCATTTCTCTG
LjUBQ-qRT-F	TTCACCTTGTGCTCCGTCTTC
LjUBQ-qRT-R	ACCACCAGCACACACAGACAATC
LjSYMRK-qRT-F	TGGGAGTGATTCAGAAGATGAGAGAAG
LjSYMRK-qRT-R	TGCTGGAAGG TATTAGTCCC TTGAG
LjNIN-qRT-F	AATGCTCTTGATCAGGCTG
LjNIN-qRT-R	AGGAGCCCAAGTGAGTGCTA
LjSYMRK-F	GATGTGATTACAGTATGATGGAGTTACCAGCTACTAGG	LjSYMRK	hair root transformation
LjSYMRK-R	GATCCACTAGTAGGCTATCTCGGCTGTGGGTGAGACAAG
MtDMI2-F	GATGTGATTACAGTATGATGGAGTTACAAGTTATTAG	MtDMI2
MtDMI2-R	GATCCACTAGTAGGCTATCTCGGC TGTGGGTGAG AC
OsSYMRK-F	GATGTGATTACAGTATGGCCGCCCGCTTCGGCCCCCTC	OsSYMRK
OsSYMRK-R	GATCCACTAGTAGGCTACCCCGGAAGCGAAGGCATC
AtSYMRK-F	GATGTGATTACAGTATGGGTTTATGCTTAGCTCAATTG	AtSYMRK
AtSYMRK-R	GATCCACTAGTAGGTCACCTAGCAGCTGGAGCTAG
SYMRK-LjedMtcd-R	TCTATAACGG CAAAAAAGAA CTCCAAAAGC CAAAG	LjSYMRKED-MtDMI2CD
SYMRK-LjedMtcd-F	TGGAGTTCTT TTTTGCCGTT ATAGACACAA GTC
SYMRK-LjedOscd-R	TCACGTTTGTTAAAAAGAACTCCAAAAGC	LjSYMRKED-OsSYMRKCD
SYMRK-LjedOscd-F	TCTTTTTAACAAACGTGAAAAGAATCCTC
SYMRK-LjedAtcd-R	TTGGTCTTACGAAAAAGAACTCCAAAAGC	LjSYMRKED-AtSYMRKCD
SYMRK-LjedAtcd-F	CTTTTTCGTAAGACCAAAAGAGCTGATAAAG
SYMRK-MtedLjcd-R	AGCGGCATAC AAAAAATAGA ATTCCAACAG C	MtDMI2ED-LjSYMRKCD
SYMRK-MtedLjcd-F	TATTTTTTGT ATGCCGCTAC AGACAAAAAT TAATTC
SYMRK-OsedLjcd-R	TGTAGCGGCAGAAACAAACGAAGAAAAATC	OsSYMRKED-LjSYMRKCD
SYMRK-OsedLjcd-F	GTTTGTTTCTGCCGCTACAGACAAAAATTAATTC
SYMRK-AtedLjcd-R	TGTAGCGGCAAAGGGCACAAAGTAAAACAAG	AtSYMRKED-LjSYMRKCD
SYMRK-AtedLjcd-F	TTGTGCCCTTTGCCGCTACAGACAAAAATTAATTC
SYMRK-NFR1ed-R	TGTAGCGGCATACAACATACATACAAAATGCTAGTAAC	LjNFR1ED-LjSYMRKCD
SYMRK-NFR1ed-F	TTGTATGTATGTTGTATGCCGCTACAGACAAAAATTAATTC
SYMRK-NFR5ed-R	TTTTGTCTGTAGCGGCATACTACGAGGGTCCCGGTTAAAAC	LjNFR5ED-LjSYMRKCD
SYMRK-NFR5ed-F	AACCGGGACC CTCGTAGTAT GCCGCTACAG ACAAAAATTA ATTC
LjSYMRK-GDPL-R	GAGCAGAATA CAAAGGTCTC CGCTCCAACT	LjSYMRKGDLC
LjSYMRK-GDPL-F	AGTTGGAGCG GAGACCTTTG TATTCTGCTC
LjSYMRK-ΔMLD-R	TGAATCACTC CCACCCCTTC AGTTGCAGAA GCTGATC	LjSYMRKΔMLD
LjSYMRK-ΔMLD-F	TGCAACTGAAGGGGTGGGAGTGATTCAGAAGATGAG
LjSYMRK-ΔLRR-R	ATCCTCTGGA CTATCTGTTT GGTTTGTCTC TTC	LjSYMRKΔLRR
LjSYMRK-ΔLRR-F	ACCAAACAGATAGTCCAGAGGATCCAGCAAATATG
LjSYMRK-ΔED-R	ATCCTCTGGA CTTGTGTAAT TTAAGGTGGT AAGC	LjSYMRKΔED
LjSYMRK-ΔED-F	TTAAATTACACAAGTCCAGAGGATCCAGCAAATATG
LjSYMRK-GDLC-MtLRR-R1	GAAAATCATA CAAAGGTCTC CGCTCCAACT C	LjSYMRKGDLC-MtLRR
LjSYMRK-GDLC-MtLRR-F2	AGACCtTTGTATGATTTTCCCCTGGAAAGG
LjSYMRK-GDLC-MtLRR-R2	TAACAATTAC TTGTCCAAAC TTTGGTT
LjSYMRK-GDLC-MtLRR-F3	AGTTTGGACAAGTAATTGTTATTGGTGCCATTAC
LjSYMRK-GDLC-OsLRR-R1	GAGACGGCGA ACAAAGGTCT CCGCTCCAACTC	LjSYMRKGDLC-OsLRR
LjSYMRK-GDLC-OsLRR-F2	AGACCtTTGTTCGCCGTCTCCATGGGAAG
LjSYMRK-GDLC-OsLRR-R2	TAACAATTAC GGCAACACCA CCAATAACAG
LjSYMRK-GDLC-OsLRR-F3	TGGTGTTGCCGTAATTGTTATTGGTGCCA
LjSYMRK-GDLC-AtLRR-R1	AACTGGGATA CAAAGGTCTC CGCTCCAACT C	LjSYMRKGDLC-AtLRR
LjSYMRK-GDLC-AtLRR-F2	AGACCtTTGTATCCCA GTTCTTTGGTCGTG
LjSYMRK-GDLC-AtLRR-R2	TAACAATTAC CCCCAGTATC TGCCAAAAGT G
LjSYMRK-GDLC-AtLRR-F3	ATACTGGGGGTAATTGTTATTGGTGCCATTAC
LRR-S422A-R	AGCAATGCTG GCAGGTATTA GTCCCTTGAG A	LjSYMRKGDLC-S422A
LRR-S422A-F	TACCTgCCAGCATTGCTGAGATGACCAAC
LRR-H437A-R	AAACTGTTGG CGCTTATGTT CAGTGTTTCT AAG	LjSYMRKGDLC-H437A
LRR-H437A-F	ATAAGCgcCAACAGTTTCGATGGTTCTGTC
LRR-P448A-R	ACGACAGTGC AAATGAGGGG ACAGAACCAT C	LjSYMRKGDLC-P448A
LRR-P448A-F	TCATTTgCACTGTCGTCCTTGTTGATATCAG
LRR-S450A-R	TCAACAAGGA CGCCAGTGGA AATGAGGGGA CAGAAC	LjSYMRKGDLC-S450A
LRR-S450A-F	ACTGgCGTCCTTGTTGATATCAGTAGATCTG
LRR-S451A-R	TCAACAAGGC CGACAGTGGA AATGAGGGGA CAGAAC	LjSYMRKGDLC-S451A
LRR-S451A-F	ACTGTCGgCCTTGTTGATATCAGTAGATCTG
LRR-S455A-R	ATCTACTGCT ATCAACAAGG ACGACAGTG	LjSYMRKGDLC-S455A
LRR-S455A-F	TGTTGATAgCAGTAGATCTGAGCTACAACGATC
LRR-Y460A-R	ATCGTTGGCG CTCAGATCTA CTGATATCAA C	LjSYMRKGDLC-Y460A
LRR-Y460A-F	TCTGAGCgcCAACGATCTTATGGGAAAGCTTC
LRR-E469A-R	AATAGACGCT GGAAGCTTTC CCATAAGATC	LjSYMRKGDLC-E469A
LRR-E469A-F	AGCTTCCAGcGTCTATTGTCAAACTGCCAC
LRR-S470A-R	TGACAATAGC CTCTGGAAGC TTTCCCATAA G	LjSYMRKGDLC-S470A
LRR-S470A-F	TTCCAGAGgCTATTGTCAAACTGCCACATTTA
