# Supplementary material for: Domain Swap Approach Reveals the Critical Roles of Different Domains of SYMRK in Root Nodule Symbiosis in Lotus japonicus
Source: Front Plant Sci. 2018 Jun 5;9:697. doi: 10.3389/fpls.2018.00697 (PMC6024595; doi:10.3389/fpls.2018.00697)
Supplement: Supplementary file 3 [file Presentation_1.zip]

Archive with 6 entries (5 files):
- figure S1-S5/
- figure S1-S5/Fig.S1.jpg
- figure S1-S5/Fig.S2.jpg
- figure S1-S5/Fig.S3.jpg
- figure S1-S5/Fig.S4.jpg
- figure S1-S5/Fig.S5.jpg
